# Supplementary material for: Extending Participatory Sensing to Personal Exposure Using Microscopic Land Use Regression Models
Source: Int J Environ Res Public Health. 2017 May 31;14(6):586. doi: 10.3390/ijerph14060586 (PMC5486272; doi:10.3390/ijerph14060586)
Supplement: Supplementary File 1 [file ijerph-14-00586-s001.zip]

Archive with 8 entries (7 files):
- Figures/
- Figures/Figure_1.pdf
- Figures/Figure_2.pdf
- Figures/Figure_3.pdf
- Figures/Figure_4.pdf
- Figures/Figure_5.pdf
- Figures/Figure_6.pdf
- Figures/Figure_7.pdf
